# Supplementary material for: Digital PCR for Genotype Quantification: A Case Study in a Pasta Production Chain
Source: Biology (Basel). 2021 May 9;10(5):419. doi: 10.3390/biology10050419 (PMC8151192; doi:10.3390/biology10050419)
Supplement: Supplementary file 1 [file biology-10-00419-s001.zip]

Archive with 1 entries (1 files):
- biology-1197368-supplementary.pdf
